# Supplementary material for: The Cardiac Syndecan-2 Interactome
Source: Front Cell Dev Biol. 2020 Aug 28;8:792. doi: 10.3389/fcell.2020.00792 (PMC7483480; doi:10.3389/fcell.2020.00792)
Supplement: Supplementary file 1 [file Table_1.XLSX]

## Sheet: Info
Supporting table S1. Expanded information about proteins identified by the three AP-MS approaches

## Sheet: Novel MS partnes
								Pull down no 1		Pull down no 2		IP-SDC2		IP-GST		IP-GST
								SDC2cyt vs scramble		SDC2cyt vs beads only		IP-SDC2 vs IP-IgG		IP-GST-SDC2 vs IP-GST		IP-GST-SDC2 vs beads only
Gene symbol	UniProt ID	Protein name (uniprot)	HPRD ID	Cellular compartment (HPRD)	Molecular class (HPRD)	Molecular function (HPRD)	Biological process (HPRD)	T-test p value	T-test difference	T-test p value	T-test difference	T-test p value	T-test difference	T-test p value	T-test difference	T-test p value	T-test difference
AP2A2	O94973	AP-2 complex subunit alpha-2	06256	Plasma membrane	Transport/cargo protein	Transporter activity	Transport	ns	ns	ns	ns	0.00931087	0.216265	ns	ns	0.0165517	0.202953
CAVIN1 / PTRF	Q6NZI2	Caveolae-associated protein 1	04433	Nucleus; cytoplasma	Transcription regulatory protein	Transcription regulator activity	Regulation of nucleobase, nucleoside, nucleotide and nucleic acid metabolism	0.00107734	0.703713	ns	ns	0.0321874	0.164575	ns	ns	ns	ns
CAVIN2 / SDPR	O95810	Caveolae-associated protein 2	09470	Cytoplasm; golgi apparatus, plasma membrane	Serine protease	Serine-type peptidase activity	Cell growth and/or maintenance	0.00470578	0.631179	ns	ns	0.0219636	0.180525	ns	ns	ns	ns
CAVIN4 / MURC	A2AMM0	Caveolae-associated protein 4	18599	aCytosol, sarcolemma, cell membrane,sarcomere, cytoplasm, caveolae	Unclassified	Molecular function unknown	Molecular function unknown	0.00152623	0.922663	0.00969357	0.762083	0.0197587	0.199732	ns	ns	ns	ns
CDC42BPB	Q9Y5S2	Serine/threonine-protein kinase MRCK beta	08516	Cytoplasm	Serine/threonine kinase	Protein serine/threonine kinase activity	Cell communication ; Signal transduction	0.0321766	0.370819	ns	ns	0.00253836	0.335886	ns	ns	ns	ns
DDX19A	Q9NUU7	ATP-dependent RNA helicase DDX19A	07732	Nuclear pore complex, nucleus membrane; cytoplasm	Unclassified	Molecular function unknown	Regulation of nucleobase, nucleoside, nucleotide and nucleic acid metabolism	nd	nd	nd	nd	0.0118518	0.214106	ns	ns	0.0258916	0.190594
DUSP3	P51452	Dual specificity protein phosphatase 3	02553	Nucleus; cytoplasm	Dual specificity phosphatase	Protein tyrosine/serine/threonine phosphatase activity	Cell communication ; Signal transduction	ns	ns	ns	ns	0.0485542	0.075335	ns	ns	0.0239325	0.288432
EIF4E	P06730	Eukaryotic translation initiation factor 4E	00591	Nucleus; perinuclear region, cytoplasm	Translation regulatory protein	Translation regulator activity	Protein metabolism	ns	ns	0.0167001	0.428335	0.0346944	0.179483	ns	ns	0.0306057	0.608601
EIF4G3	O43432	Eukaryotic translation initiation factor 4 gamma 3	06802	Cytoplasm	Translation regulatory protein	Translation regulator activity	Protein metabolism	nd	nd	nd	nd	0.0020102	0.640396	ns	ns	0.0117818	1.67301
GPHN	Q9NQX3	Gephyrin	04893	Cytoplasm; dendrite, nucleus, synapse, cytoplasm	Unclassified	Molecular function unknown	Cell communication ; Signal transduction	0.0192271	0.539163	0.00872124	0.442802	0.00106854	1.06784	ns	ns	ns	ns
JPH2	Q9BR39	Junctophilin-2	12006	Sarcoplasmic reticulum; plasma membrane, endoplasmatic reticulum	Cell junction protein	Cell adhesion molecule activity	Cell growth and/or maintenance	0.00181568	1.07585	ns	ns	0.00944736	0.219719	ns	ns	ns	ns
NHLRC1	Q6VVB1	E3 ubiquitin-protein ligase NHLRC1	06995	Endoplasmic reticulum; nucleus	Ubiquitin proteasome system protein	Ubiquitin-specific protease activity	Protein metabolism	nd	nd	nd	nd	0.0401768	0.569776	ns	ns	0.00363567	0.506794
NSF	P46459	Vesicle-fusing ATPase	03380	Cytoplasm; golgi apparatus, plasma membrane, cytosol	ATPase	ATPase activity	Metabolism ; Energy pathways	nd	nd	0.0372926	0.352377	0.0416862	0.326262	ns	ns	ns	ns
MYL12A	P19105	Myosin regulatory light chain 12A	14735	cytoskeleton	Calcium binding protein	Calcium ion binding	Cell communication ; Signal transduction	0.00561261	0.606189	ns	ns	0.0156329	0.282157	ns	ns	ns	ns
PABPC4	Q13310	Polyadenylate-binding protein 4	04557	Cytoplasm	RNA binding protein	RNA binding	Regulation of nucleobase, nucleoside, nucleotide and nucleic acid metabolism	ns	ns	ns	ns	0.0462009	0.258848	ns	ns	0.0410413	0.283971
PFDN2	Q9UHV9	Prefoldin subunit 2	09658	Mitochondrion, nucleus,cytoplasm	Chaperone	Chaperone activity	Protein metabolism	0.0226601	0.617106	nd	nd	0.0490004	0.242418	ns	ns	0.0237796	0.437068
PHACTR2	O75167	Phosphatase and actin regulator 2	16378	Cytoplasm	Enzyme regulator	Phosphatase regulator activity	Metabolism ; Energy pathways	nd	nd	nd	nd	0.0203874	0.566619	0.00757226	0.469252	ns	ns
PLEC	Q15149	Plectin	03180	Cytoskeleton; cytoplasm, nucleus, nucleolus, plasma membrane, mitochondrion	Anchor protein	Cytoskeletal anchoring activity	Cytoskeletal anchoring	ns	ns	ns	ns	0.00497255	0.392999	nd	nd	0.0329834	0.481597
PPP2CA	P67775	Serine/threonine-protein phosphatase 2A catalytic subunit alpha isoform	8912	Cytoplasm; chromosome, mitochondrion	Serine/threonine phosphatase	Protein serine/threonine phosphatase activity	Cell communication ; Signal transduction	ns	ns	ns	ns	0.0093729	0.205214	ns	ns	0.0135328	0.237204
PRPSAP2	O60256	Phosphoribosyl pyrophosphate synthase-associated protein 2	04789	Nucleus, cytoplasm	Regulatory/other subunit	Molecular function unknown	Regulation of nucleobase, nucleoside, nucleotide and nucleic acid metabolism	nd	nd	nd	nd	0.000282491	1.31545	ns	ns	0.00149591	0.73236
PSMC5	P62195	26S proteasome regulatory subunit 8	03400	Cytoplasm; nucleus	Ubiquitin proteasome system protein	Ubiquitin-specific protease activity	Protein metabolism	0.0121347	0.414511	ns	ns	0.026063	0.284576	ns	ns	ns	ns
PSMD11	O00231	26S proteasome non-ATPase regulatory subunit 11	5119	Cytoplasm; nucleus	Ubiquitin proteasome system protein	Ubiquitin-specific protease activity	Protein metabolism	0.0400123	0.463142	ns	ns	0.0482819	0.157812	ns	ns	ns	ns
REEP5	Q00765	Receptor expression-enhancing protein 5	15918	Endoplasmic reticulum; membrane	Integral membrane protein	Molecular function unknown	Biological_process unknown	ns	ns	ns	ns	0.0228232	0.191087	ns	ns	0.00448707	0.749809
RRAD	P55042	GTP-binding protein RAD	1536	Cytoplasm; plasma membrane	GTPase	GTPase activity	Cell communication ; Signal transduction	0.0406148	0.56702	ns	ns	0.0339501	0.223028	ns	ns	ns	ns
SNRPD2	P62316	Small nuclear ribonucleoprotein Sm D2	3038	Nucleus, bcytosol	RNA binding protein	RNA binding	Regulation of nucleobase, nucleoside, nucleotide and nucleic acid metabolism	0.0180361	0.477847	0.0297538	0.452764	0.0173235	0.436325	ns	ns	ns	ns
SPHKAP	Q2M3C7	A-kinase anchor protein SPHKAP	18052	Cytoplasm	Unclassified	Molecular function unknown	Biological_process unknown	nd	nd	nd	nd	0.00410169	0.425881	ns	ns	0.0105329	0.735156
SPTBN2	O15020	Spectrin beta chain, non-erythrocytic 2	5404	Golgi apparatus; plasma membrane, cytoplasmic vescile	Cytoskeletal associated protein	Cytoskeletal protein binding	Cell growth and/or maintenance	nd	nd	nd	nd	0.00775155	0.325343	ns	ns	0.015489	0.311163
TJP1	Q07157	Tight junction protein ZO-1	3002	Cell surface; cytoplasm, nucleus, extracellular	Cell junction protein	Cell adhesion molecule activity	Cell growth and/or maintenance	0.000598149	1.10975	ns	ns	0.00044211	0.473163	ns	ns	ns	ns
TRIM21	P19474	E3 ubiquitin-protein ligase TRIM21	170	Plasma membrane; nucleus, cytoplasm	Ribonucleoprotein	Ribonucleoprotein	Regulation of nucleobase, nucleoside, nucleotide and nucleic acid metabolism	ns	ns	nd	nd	2.14422e-05	0.952987	ns	ns	0.00972107	0.802321
UBAP2L	Q14157	Ubiquitin-associated protein 2-like	6665	Nucleus; cytoplasm	Unclassified	Molecular function unknown	Biological_process unknown	nd	nd	nd	nd	0.00940054	0.243039	0.0406531	0.274567	ns	ns
								P=0.05	Triplicates			P=0.05	Triplicates	P=0.05	Triplicates
Information about cellular compartments was obtained from HPRD (http://hprd.org/) expect when marked with a superscript "a", in those cases hprd had no available information and the information was obtained from uniprot. The first given location is listed as primary location and locations following the semicolon are listed as alternative locations.
ns: not significant
nd: not detected

## Sheet: Litterature partners
			Pull down no 1		Pull down no 2		IP-SDC2		IP-GST		IP-GST
			SDC2cyt vs scramble		SDC2cyt vs beads only		IP-SDC2 vs IP-IgG		IP-GST-SDC2 vs IP-GST		IP-GST-SDC2 vs beads only
Gene symbol	Protein name (uniprot)	Biological process	T-test p value	T-test difference	T-test p value	T-test difference	T-test p value	T-test difference	T-test p value	T-test difference	T-test p value	T-test difference
ARHGAP35	Rho GTPase-activating protein 35	Cell communication ; Signal transduction	nd	nd	nd	nd	nd	nd	nd	nd	nd	nd
CASK	Peripheral plasma membrane protein CASK	Cell communication ; Signal transduction	nd	nd	nd	nd	nd	nd	nd	nd	nd	nd
CAV2	Caveolin-2	Cell communication ; Signal transduction	nd	nd	nd	nd	nd	nd	nd	nd	nd	nd
CDC42	Cell division control protein 42 homolog	Cell communication ; Signal transduction	ns	ns	nd	nd	ns	ns	ns	ns	0.0254881	0.409816
CDH1	Cadherin-1	Cell communication ; Signal transduction	nd	nd	nd	nd	nd	nd	nd	nd	nd	nd
CXCL8	Interleukin-8	Immune response	nd	nd	nd	nd	nd	nd	nd	nd	nd	nd
CXCR2	C-X-C chemokine receptor type 2	Cell communication ; Signal transduction	nd	nd	nd	nd	nd	nd	nd	nd	nd	nd
CTTN	Src substrate cortactin	Cell growth and/or maintenance	ns	ns	0.0408434	0.360038	0.0289324	0.220017	ns	ns	ns	ns
DNM2	Dynamin-2	Cell communication ; Signal transduction	nd	nd	nd	nd	nd	nd	nd	nd	nd	nd
EPB41L1	Band 4.1-like protein 1	Cell growth and/or maintenance	0.0484389	1.44782	ns	ns	ns	ns	ns	ns	ns	ns
EPHB2	Ephrin type-B receptor 2	Cell communication ; Signal transduction	nd	nd	nd	nd	nd	nd	nd	nd	nd	nd
EZR	Ezrin	Cell growth and/or maintenance	ns	ns	ns	ns	ns	ns	ns	ns	0.0109353	0.714005
FYN	Fyn	Cell communication ; Signal transduction	nd	nd	nd	nd	nd	nd	nd	nd	nd	nd
GIPC1	Synectin / PDZ domain-containing protein GIPC	Signal transduction	nd	nd	nd	nd	nd	nd	nd	nd	nd	nd
ITGA2	Integrin alpha-2	Cell communication ; Signal transduction	nd	nd	nd	nd	nd	nd	nd	nd	nd	nd
ITGA5	Integrin alpha-5	Cell communication ; Signal transduction	nd	nd	nd	nd	nd	nd	nd	nd	nd	nd
ITGAL	Integrin alpha-L	Immune response	nd	nd	nd	nd	nd	nd	nd	nd	nd	nd
ITGAV	Integrin alpha-V	Cell communication ; Signal transduction ; Cell adhesion	nd	nd	nd	nd	nd	nd	nd	nd	nd	nd
ITGB1	Integrin beta-1	Cell communication ; Immune cell migration	ns	ns	ns	ns	ns	ns	ns	ns	0.0382174	0.330682
ITGB4	Integrin beta-4	Cell communication ; Signal transduction ; Cell migration ; Cell adhesion ; Wound healing	nd	nd	nd	nd	nd	nd	nd	nd	nd	nd
ITPR1	Inositol 1,4,5-trisphosphate receptor type 1	Cell communication ; Signal transduction	nd	nd	nd	nd	nd	nd	nd	nd	nd	nd
MMP2	72 kDa type IV collagenase	Protein metabolism	nd	nd	nd	nd	ns	ns	ns	ns	0.0266294	0.713575
MMP7	Matrilysin	Protein metabolism	nd	nd	nd	nd	nd	nd	nd	nd	nd	nd
MMP9	Matrix metalloproteinase-9	Protein metabolism	nd	nd	nd	nd	ns	ns	ns	ns	0.00581201	0.781842
MMP14	Matrix metalloproteinase-14	Protein metabolism	nd	nd	nd	nd	nd	nd	nd	nd	nd	nd
NF1	Neurofibromin	Cell communication ; Signal transduction	nd	nd	nd	nd	nd	nd	ns	ns	ns	ns
NOTCH3	Neurogenic locus notch homolog protein 3	Cell communication ; Signal transduction	nd	nd	nd	nd	nd	nd	nd	nd	nd	nd
PRKCA	Protein kinase C alpha type	Cell communication ; Signal transduction	nd	nd	nd	nd	ns	ns	nd	nd	nd	nd
PRKCB	Protein kinase C beta type	Signal transduction	nd	nd	nd	nd	ns	ns	nd	nd	nd	nd
PRKCG	Protein kinase C delta type	Cell communication ; Signal transduction	nd	nd	nd	nd	nd	nd	nd	nd	nd	nd
PTPRJ	Receptor-type tyrosine-protein phosphatase eta	Cell communication ; Signal transduction	nd	nd	nd	nd	nd	nd	nd	nd	nd	nd
RAC1	Ras-related C3 botulinum toxin substrate 1	Cell communication ; Signal transduction	ns	ns	ns	ns	ns	ns	ns	ns	0.00845123	0.564847
RACK1	Receptor of activated protein C kinase 1	Cell communication ; Signal transduction	nd	nd	nd	nd	nd	nd	nd	nd	nd	nd
RASA1	Ras GTPase-activating protein 1	Cell communication ; Signal transduction	nd	nd	nd	nd	nd	nd	nd	nd	nd	nd
SARM1	Sterile alpha and TIR motif-containing protein 1	Inflammatory response ; Signal transduction	nd	nd	nd	nd	nd	nd	nd	nd	nd	nd
SDC2	Syndecan-2	Cell communication ; Signal transduction	1.27739e-05	5.05666	1.74187e-05	4.7052	4.26848e-05	1.40423	5.38054e-05	3.17074	2.86712e-05	3.12823
SDC4	Syndecan-4	Cell communication ; Signal transduction	nd	nd	nd	nd	nd	nd	nd	nd	nd	nd
SDCBP	Syntenin-1	Cell communication ; Signal transduction	0.00108124	1.13161	ns	ns	0.000969476	0.134018	ns	ns	0.0480036	0.195019
SRC	Proto-oncogene tyrosine-protein kinase Src	Signal transduction	nd	nd	nd	nd	nd	nd	nd	nd	nd	nd
TGFBR1	TGF-beta receptor type-1	Cell communication ; Signal transduction	nd	nd	nd	nd	nd	nd	nd	nd	nd	nd
TGFBR3	Transforming growth factor beta receptor type 3	Cell communication ; Signal transduction	nd	nd	nd	nd	nd	nd	nd	nd	nd	nd
TIAM1	Tiam1	Cell communication ; Signal transduction	nd	nd	nd	nd	nd	nd	nd	nd	nd	nd
TRAPPC4	Trafficking protein particle complex subunit 4	Transport	nd	nd	nd	nd	nd	nd	nd	nd	nd	nd
			P=0.05				P=0.05		P=0.05
