# Supplementary material for: The Cardiac Syndecan-2 Interactome
Source: Front Cell Dev Biol. 2020 Aug 28;8:792. doi: 10.3389/fcell.2020.00792 (PMC7483480; doi:10.3389/fcell.2020.00792)
Supplement: Supplementary file 2 [file Table_2.XLSX]

## Sheet: STRING connections
Protein pairs		Known interactions		Others
#node1	node2	experimentally determined interaction	database annotated	homology	coexpression	textmining	combined score
CDC42	CTTN	0	0.900	0	0.062	0.771	0.976
CDC42	ITGB1	0.069	0.900	0	0.077	0.506	0.951
CDC42	RAC1	0	0.900	0.970	0.072	0.763	0.905
CDC42	EZR	0.064	0	0	0.065	0.704	0.718
CDC42	CDC42BPB	0.464	0	0	0	0.491	0.716
CDC42	TJP1	0	0	0	0.055	0.703	0.708
CDC42	MYL12A	0.132	0	0	0.103	0.538	0.609
CDC42	MMP9	0	0	0	0	0.480	0.480
CDC42	MMP2	0	0	0	0	0.473	0.473
CDC42BPB	TJP1	0.400	0	0	0.108	0.128	0.492
CTTN	RAC1	0	0.900	0	0.061	0.560	0.955
CTTN	TJP1	0.597	0.540	0	0.201	0.558	0.925
CTTN	AP2A2	0	0.900	0	0.061	0	0.902
CTTN	EZR	0	0	0	0.055	0.572	0.579
CTTN	MMP2	0.299	0	0	0.069	0.389	0.566
CTTN	MMP9	0.128	0	0	0	0.452	0.501
EIF4E	EIF4G3	0.958	0.900	0	0.081	0.831	0.999
EIF4E	DDX19A	0.802	0	0	0.108	0.080	0.823
EIF4E	PABPC4	0.586	0	0	0.063	0.537	0.805
EIF4E	PPP2CA	0.379	0	0	0.142	0.117	0.488
EIF4G3	PABPC4	0.834	0	0	0.287	0.308	0.911
EZR	RAC1	0.064	0.900	0	0.055	0.459	0.945
EZR	AP2A2	0	0.900	0	0.055	0.058	0.903
EZR	TJP1	0	0	0	0	0.674	0.674
ITGB1	EZR	0	0.900	0	0.064	0.268	0.925
ITGB1	CTTN	0	0.900	0	0.085	0.213	0.921
ITGB1	RAC1	0.069	0.900	0	0.077	0.168	0.918
ITGB1	MMP2	0.379	0	0	0.107	0.490	0.692
ITGB1	MMP9	0	0	0	0	0.480	0.480
ITGB1	PLEC	0.302	0	0	0.077	0.241	0.468
MMP9	MMP2	0	0.900	0.929	0.061	0.958	0.908
MMP9	TJP1	0	0	0	0	0.608	0.608
NSF	PSMD11	0.692	0	0	0.064	0.042	0.699
PFDN2	PSMD11	0.050	0	0	0.482	0.050	0.492
PFDN2	SNRPD2	0	0	0	0.395	0.055	0.405
PLEC	TJP1	0.285	0	0	0.061	0.226	0.435
PPP2CA	PSMD11	0	0.900	0	0.221	0.126	0.926
PPP2CA	CDC42	0.157	0.900	0	0.063	0.122	0.921
PPP2CA	PSMC5	0.064	0.900	0	0.174	0	0.915
PPP2CA	RAC1	0.402	0	0	0.062	0.067	0.431
PSMC5	PSMD11	0.994	0.900	0	0.933	0.758	0.999
PSMC5	DDX19A	0.191	0	0	0.400	0.167	0.560
PTRF	SDPR	0.320	0	0.840	0.202	0.943	0.519
RAC1	MYL12A	0.132	0.900	0	0.062	0.239	0.929
SDCBP	MMP2	0	0	0	0	0.529	0.529
SPTBN2	NSF	0.050	0.900	0	0.061	0.065	0.905
SPTBN2	EPB41L1	0.123	0	0	0.207	0.381	0.532
TJP1	MMP2	0	0	0	0.076	0.476	0.495
